# Supplementary material for: The Cost-Effectiveness of 13-Valent Pneumococcal Conjugate Vaccine in Seven Chinese Cities
Source: Vaccines (Basel). 2021 Nov 20;9(11):1368. doi: 10.3390/vaccines9111368 (PMC8624982; doi:10.3390/vaccines9111368)
Supplement: Supplementary file 1 [file vaccines-09-01368-s001.zip]

Archive with 1 entries (1 files):
- vaccines-1436679-supplementary.pdf
